# Supplementary material for: On the cicada genus Nipponosemia Kato, with description of one new species from China (Hemiptera, Cicadidae)
Source: Zookeys. 2013 Apr 19;(293):19–39. doi: 10.3897/zookeys.293.4649 (PMC3677403; doi:10.3897/zookeys.293.4649)
Supplement: XML Treatment for Nipponosemia [file zookeys.293.4649-treatment1.xml]

<!DOCTYPE tp:taxon-treatment
  PUBLIC "-//TaxonX//DTD Taxonomic Treatment Publishing DTD v0 20100105//EN" "tax-treatment-NSO.dtd">
<tp:taxon-treatment xmlns:tp="http://www.plazi.org/taxpub"><tp:treatment-meta><mixed-citation publication-type="journal"><person-group><name><surname>Yang</surname><given-names>Mingsheng</given-names></name><name><surname>Wei</surname><given-names>Cong</given-names></name></person-group><article-title>On the cicada genus 
                    <italic>Nipponosemia</italic> Kato, with description of one new species from China (Hemiptera, Cicadidae)</article-title><source>Zookeys</source><day>19</day><month>4</month><year>2013</year><volume>2013</volume><issue>293</issue><fpage>19</fpage><lpage>39</lpage><pub-id pub-id-type="doi">10.3897/zookeys.293.4649</pub-id></mixed-citation></tp:treatment-meta><tp:nomenclature><label>Genus</label><tp:taxon-name>
                            <tp:taxon-name-part taxon-name-part-type="genus">Nipponosemia</tp:taxon-name-part>
                        <object-id xmlns:xlink="http://www.w3.org/1999/xlink" xlink:type="simple">http://species-id.net/wiki/Nipponosemia</object-id>
								</tp:taxon-name><tp:taxon-authority>Kato, 1925</tp:taxon-authority><tp:nomenclature-citation-list><tp:nomenclature-citation><tp:taxon-name>Nipponosemia</tp:taxon-name><comment> Kato, 1925a: 55. Type species: <italic><tp:taxon-name>Abroma terminalis</tp:taxon-name></italic> Matsumura, 1913.</comment></tp:nomenclature-citation></tp:nomenclature-citation-list></tp:nomenclature><tp:treatment-sec sec-type="Diagnosis"><title>Diagnosis.</title><p>Body medium-sized. Head short, slightly produced anteriorly, not longer than pronotum; about as wide as base of mesonotum; postclypeus moderately swollen, <!--PageBreak-->longitudinally sulcate medially. Pronotum nearly trapezoid in dorsal view, wider than head; anterolateral margin not dentate, lateral angle of pronotal collar ampliated. Abdomen moderately obconical, usually shorter than distance from head to cruciform elevation; timbal cover somewhat semicircular, slightly wider than long, covering timbal almost entirely. Fore wing and hind wing with eight and six apical cells, respectively. Male pygofer with basal lobe absent; upper lobe present; uncus short, not dominant, median lobe of uncus weakly developed; claspers separated from each other in ventral view, with median clasper process long and lateral clasper lobe rounded; aedeagus cylindrical, long and somewhat stout, with six to eight spine-like processes apically and subapically.</p></tp:treatment-sec><tp:treatment-sec sec-type="Key to the males of the species of Nipponosemia Kato"><title>Key to the males of the species of <italic><tp:taxon-name>Nipponosemia</tp:taxon-name></italic> Kato</title><table-wrap content-type="key" position="float" orientation="portrait"><table><tbody><tr><td rowspan="1" colspan="1">1</td><td rowspan="1" colspan="1">Fore wing with infuscations on most apical cells</td><td rowspan="1" colspan="1">2</td></tr><tr><td rowspan="1" colspan="1">–</td><td rowspan="1" colspan="1">Fore wing without infuscations on apical cells, or merely with a infuscation on apical cell 1</td><td rowspan="1" colspan="1">3</td></tr><tr><td rowspan="1" colspan="1">2</td><td rowspan="1" colspan="1">Body small (approximately 20mm in length); mesonotum with two pair of obconical marks originated from anterior margin; primary spine of fore femur slanted</td><td rowspan="1" colspan="1"><italic><tp:taxon-name>Nipponosemia metulata</tp:taxon-name></italic></td></tr><tr><td rowspan="1" colspan="1">–</td><td rowspan="1" colspan="1">Body large (approximately 28mm in length); mesonotum with only one pair of obconical marks originated from anterior margin; primary spine of fore femur prostrate</td><td rowspan="1" colspan="1"><italic><tp:taxon-name>Nipponosemia guangxiensis</tp:taxon-name></italic></td></tr><tr><td rowspan="1" colspan="1">3</td><td rowspan="1" colspan="1">Fore wing with an infuscation on apical cell 1</td><td rowspan="1" colspan="1"><italic><tp:taxon-name>Nipponosemia terminalis</tp:taxon-name></italic></td></tr><tr><td rowspan="1" colspan="1">–</td><td rowspan="1" colspan="1">Fore wing without infuscations on apical cells</td><td rowspan="1" colspan="1">4</td></tr><tr><td rowspan="1" colspan="1">4</td><td rowspan="1" colspan="1">Pronotum with a pair of large reddish brown to dark brown patches with border black; male opercula with subapical portion enlarged toward body center, posterior margin broadly rounded</td><td rowspan="1" colspan="1"><italic><tp:taxon-name>Nipponosemia longidactyla</tp:taxon-name></italic> sp. n.</td></tr><tr><td rowspan="1" colspan="1">–</td><td rowspan="1" colspan="1">Pronotum without distinct markings; male opercula with apical two-thirds somewhat oblong, posterior margin strongly convex</td><td rowspan="1" colspan="1"><italic><tp:taxon-name>Nipponosemia virescens</tp:taxon-name></italic></td></tr></tbody></table></table-wrap></tp:treatment-sec></tp:taxon-treatment>
