# Supplementary material for: On the cicada genus Nipponosemia Kato, with description of one new species from China (Hemiptera, Cicadidae)
Source: Zookeys. 2013 Apr 19;(293):19–39. doi: 10.3897/zookeys.293.4649 (PMC3677403; doi:10.3897/zookeys.293.4649)
Supplement: XML Treatment for Nipponosemia terminalis [file zookeys.293.4649-treatment2.xml]

<!DOCTYPE tp:taxon-treatment
  PUBLIC "-//TaxonX//DTD Taxonomic Treatment Publishing DTD v0 20100105//EN" "tax-treatment-NSO.dtd">
<tp:taxon-treatment xmlns:tp="http://www.plazi.org/taxpub"><tp:treatment-meta><mixed-citation publication-type="journal"><person-group><name><surname>Yang</surname><given-names>Mingsheng</given-names></name><name><surname>Wei</surname><given-names>Cong</given-names></name></person-group><article-title>On the cicada genus 
                    <italic>Nipponosemia</italic> Kato, with description of one new species from China (Hemiptera, Cicadidae)</article-title><source>Zookeys</source><day>19</day><month>4</month><year>2013</year><volume>2013</volume><issue>293</issue><fpage>19</fpage><lpage>39</lpage><pub-id pub-id-type="doi">10.3897/zookeys.293.4649</pub-id></mixed-citation></tp:treatment-meta><tp:nomenclature><tp:taxon-name>
                            <tp:taxon-name-part taxon-name-part-type="genus">Nipponosemia</tp:taxon-name-part>
                            <tp:taxon-name-part taxon-name-part-type="species">terminalis</tp:taxon-name-part>
                        <object-id xmlns:xlink="http://www.w3.org/1999/xlink" xlink:type="simple">http://species-id.net/wiki/Nipponosemia_terminalis</object-id>
								</tp:taxon-name><tp:taxon-authority>(Matsumura, 1913)</tp:taxon-authority><xref ref-type="fig" rid="F1">Figures 1</xref><xref ref-type="fig" rid="F3">3</xref><tp:nomenclature-citation-list><tp:nomenclature-citation><tp:taxon-name>Abroma terminalis</tp:taxon-name><comment> Matsumura, 1913: 82.</comment></tp:nomenclature-citation><tp:nomenclature-citation><tp:taxon-name>Cicada fuscoplaga</tp:taxon-name><comment> Schumacher, 1915: 109; <xref ref-type="bibr" rid="B9">Kato 1925b</xref>: 9.</comment></tp:nomenclature-citation><tp:nomenclature-citation><tp:taxon-name>Lemuriana terminalis</tp:taxon-name><comment>, <xref ref-type="bibr" rid="B15">Matsumura 1917</xref>: 208.</comment></tp:nomenclature-citation><tp:nomenclature-citation><tp:taxon-name>Cicada terminalis</tp:taxon-name><comment>, <xref ref-type="bibr" rid="B9">Kato 1925b</xref>: 9.</comment></tp:nomenclature-citation><tp:nomenclature-citation><tp:taxon-name>Nipponosemia terminalis</tp:taxon-name><comment>, <xref ref-type="bibr" rid="B8">Kato 1925a</xref>: 56; <xref ref-type="bibr" rid="B4">Duffels and van der Laan 1985</xref>: 164; <xref ref-type="bibr" rid="B2">Chou et al. 1997</xref>: 123; <xref ref-type="bibr" rid="B12">Lee and Hayashi 2004</xref>: 61; <xref ref-type="bibr" rid="B7">Hayashi and Saisho 2011</xref>: 175.</comment></tp:nomenclature-citation></tp:nomenclature-citation-list></tp:nomenclature><tp:treatment-sec sec-type="Material examined"><title>Material examined.</title><p>1♂ (NWAF), China: Sichuan Prov., Chengdu, ?-VI-1951, coll. Huang Keren; 1♂ (NWAF), China: Sichuan Prov., Mt. Emeishan, 17-VII-1957, coll. Zheng Leyi <!--PageBreak-->and Cheng Hanhua; 1♀ (NWAF), China: Fujian Prov., Mt. Baiyunshan, 25-V-1987, coll. unknown; 1♂ (NWAF), China: Chongqing, Xiema, 25-VII-2007, coll. Wu Yiling; 1♂ (NWAF), China: Sichuan Prov., Mt. Emeishan, 7-VII-2010, coll. Wang Junchao.</p></tp:treatment-sec><tp:treatment-sec sec-type="Additional material"><title>Additional material.</title><p>1♀ (NWAF), China: Fujian Prov., Mt. Baiyunshan, 25-V-1987, coll. unknown.</p></tp:treatment-sec><tp:treatment-sec sec-type="Description"><title>Description.</title><p>Head (<xref ref-type="fig" rid="F1">Fig. 1A–D</xref>) mostly yellowish brown, with black markings on vertex and postclypeus in dorsal view; clypeus brownish yellow and depressed; ocellus reddish, eye dark castaneous, distance between lateral ocellus and corresponding eye a lit<!--PageBreak-->tle longer than distance between lateral ocelli; gena and lorum brownish yellow, with tuft of golden hairs; rostrum yellowish with apical half black, extending to apex of mid coxae.</p><p>Pronotum (<xref ref-type="fig" rid="F1">Fig. 1C</xref>) with central longitudinal greenish yellow fascia well broadened at anterior part; symmetrically with two brown and black areas lateral to the central fasciae; pronotal collar greenish yellow. Mesonotum (<xref ref-type="fig" rid="F1">Fig. 1C</xref>) mostly reddish yellow, with central longitudinal yellowish fascia extending to cruciform elevation; pair of somewhat obconical black fasciae lateral to the central longitudinal fascia short and curved outwardly, reaching to about 2/5 of mesonotum; pair of somewhat obconical black fasciae lateral to the short fasciae long and curved outwardly, with apices connecting with the black roundish spots enclosing scutal depressions; cruciform elevation greenish yellow. Ventral surface of thorax brownish yellow.</p><p>Legs (<xref ref-type="fig" rid="F1">Fig. 1G</xref>) brownish yellow except for black pretarsal claws; fore femur with primary spine long, digitate and slanted; secondary spine short, sharp and erect; subapical spine short, sharp and slanted.</p><p>Wings (<xref ref-type="fig" rid="F1">Fig. 1A–B</xref>) hyaline, veins in basal half yellowish brown and dark brown apically; fore wing with a light brown infuscation on apical part of apical cell 1.</p><p>Male abdomen (<xref ref-type="fig" rid="F1">Fig. 1A–B</xref>) mostly black dorsally and yellowish green ventrally, with yellowish brown band on each posterior margin of terga 3–8; timbal cover (<xref ref-type="fig" rid="F1">Fig. 1F</xref>) dark reddish brown; operculum (<xref ref-type="fig" rid="F1">Fig. 1E</xref>) pale greenish yellow, extending slightly beyond posterior margin of abdominal sternite II, widest at half-length, medial margin somewhat convex, posterior margin rounded, lateral margin very weakly sinuate and gradually curved inwardly, medial margins nearly touching each other. Female abdomen mostly black dorsally and yellowish brown ventrally; operculum small, somewhat semicircular, with posterior margin extending not beyond posterior margin of abdominal sternite II, both opercula well separated from each other.</p><p>Male genitalia (<xref ref-type="fig" rid="F2">Fig. 2A–D</xref>). Pygofer oval in ventral view; dorsal beak long, slightly protruding upwards in lateral view; distal shoulder very broad and sinuate, with somewhat triangular process near upper lobe of pygofer; upper lobe of pygofer short and obtuse in lateral view. Uncus with median lobe with rounded process adjacent anal tube in lateral view. Clasper in ventral view with median clasper process fairly broadened basally and narrowed apically, with apex acute and curved inwardly; lateral clasper lobe roundly developed, without distinct concave between median clasper process and corresponding lateral clasper lobe. Aedeagus with broadened and curved membranous sheet apically; eight short to long processes present on the sheet marginally, of which two long ones curved dorsad and the others curved downward in ventral view, with the basal-most ventral one the longest in lateral view. Posterior margin of sternite VII short and angularly produced.</p><p>Female pygofer (<xref ref-type="fig" rid="F3">Fig. 3A–B</xref>) with dorsal beak short and acute, much shorter than protruding part of ovipositor; posterior margin of sternite VII with median incision very deep and broad, deep to about 4/5 the length of sternite VII.</p><p><bold>Measurements (</bold>4♂♂, 1♀) (in mm). Body length: ♂ 25.0–26.0, ♀ 24.5; fore wing length: ♂ 27.0–30.0, ♀ 29.5; fore wing width: ♂ 9.5–10.5, ♀ 10.5; width of head including eyes: ♂ 7.5–9.5, ♀ 7.5; pronotum width (including pronotal collar): ♂ 9.0–10.0, ♀ 9.5; mesonotum width: ♂ 7.5–8.5, ♀ 8.0.</p><fig id="F1" position="float" orientation="portrait"><label>Figure 1.</label><caption><p><italic><tp:taxon-name>Nipponosemia terminalis</tp:taxon-name></italic> (Matsumura, 1913),male. <bold>A</bold> habitus, dorsal view <bold>B</bold> habitus, ventral view <bold>C</bold> head and thorax, dorsal view <bold>D</bold> face <bold>E</bold> abdomen and posterior part of thorax, ventral view <bold>F</bold> timbal and timbal cover, dorsal view <bold>G</bold> left fore leg, showing the spines on fore femur.</p></caption><graphic xmlns:xlink="http://www.w3.org/1999/xlink" xlink:href="ZooKeys-293-019-g001.jpg" position="float" orientation="portrait" xlink:type="simple"/></fig><fig id="F2" position="float" orientation="portrait"><label>Figure 2.</label><caption><p><italic><tp:taxon-name>Nipponosemia terminalis</tp:taxon-name></italic> (Matsumura, 1913),male. <bold>A, C</bold> male genitalia, left lateral view <bold>B, D</bold> male genitalia, ventral view. ds, distal shoulder; mcp, median clasper process; mdl, median lobe of uncus; upl, upper lobe of pygofer.</p></caption><graphic xmlns:xlink="http://www.w3.org/1999/xlink" xlink:href="ZooKeys-293-019-g002.jpg" position="float" orientation="portrait" xlink:type="simple"/></fig><fig id="F3" position="float" orientation="portrait"><label>Figure 3.</label><caption><p><italic><tp:taxon-name>Nipponosemia terminalis</tp:taxon-name></italic> (Matsumura, 1913),female. <bold>A</bold> female genitalia, left lateral view <bold>B </bold>female genitalia, ventral view.</p></caption><graphic xmlns:xlink="http://www.w3.org/1999/xlink" xlink:href="ZooKeys-293-019-g003.jpg" position="float" orientation="portrait" xlink:type="simple"/></fig><!--PageBreak--></tp:treatment-sec><tp:treatment-sec sec-type="Biology"><title>Biology.</title><p>This species is distributed from lowlands to low mountainous areas. Adults appear from May to August. They usually perch on low branches or trunks of various trees and sing in the sunshine (<xref ref-type="bibr" rid="B12">Lee and Hayashi 2004</xref>).</p><!--PageBreak--></tp:treatment-sec><tp:treatment-sec sec-type="Distribution"><title>Distribution.</title><p>China (Sichuan, Fujian, Chongqing, Taiwan), Japan.</p></tp:treatment-sec><tp:treatment-sec sec-type="Remarks"><title>Remarks.</title><p><xref ref-type="bibr" rid="B7">Hayashi and Saisho (2011)</xref> recorded the variation in body coloration of this species among geographic populations from the Ryukyus. The materials of this species from China mainland examined in the present paper are most externally similar to those distributed in Miyuan, Ishigaki Island. In addition, we include one female specimen as additional material for this species based on its external morphology and collecting data. This specimen has some differences with the one female specimen of <italic><tp:taxon-name>Nipponosemia terminalis</tp:taxon-name></italic> we examined in body coloration and the length of ovipositor. The identity of this female specimen needs to be investigated further when more specimens become available.</p></tp:treatment-sec><ref-list><ref id="B9"><mixed-citation xmlns:xlink="http://www.w3.org/1999/xlink" xlink:type="simple"><person-group><name name-style="western"><surname>Kato</surname><given-names>M</given-names></name></person-group> (<year>1925b</year>)<article-title> Japanese Cicadidae, with descriptions of new species.</article-title><source>Transactions of the Natural History Society of Formosa </source><volume>15</volume>: <fpage>1</fpage>-<lpage>47</lpage>.</mixed-citation></ref><ref id="B15"><mixed-citation xmlns:xlink="http://www.w3.org/1999/xlink" xlink:type="simple"><person-group><name name-style="western"><surname>Matsumura</surname><given-names>S</given-names></name></person-group> (<year>1917</year>)<article-title> A list of the Japanese and Formosan Cicadidae, with descriptions of new species and genera.</article-title><source>Transactions of the Sapporo Natural History Society </source><volume>6</volume>: <fpage>186</fpage>-<lpage>212</lpage>.</mixed-citation></ref><ref id="B8"><mixed-citation xmlns:xlink="http://www.w3.org/1999/xlink" xlink:type="simple"><person-group><name name-style="western"><surname>Kato</surname><given-names>M</given-names></name></person-group> (<year>1925a</year>)<article-title> Japanese Cicadidae, with descriptions of some new species and genera.</article-title><source>Transactions of the Natural History Society of Formosa </source><volume>15</volume>: <fpage>55</fpage>-<lpage>76</lpage>.</mixed-citation></ref><ref id="B4"><mixed-citation xmlns:xlink="http://www.w3.org/1999/xlink" xlink:type="simple"><person-group><name name-style="western"><surname>Duffels</surname><given-names>JP</given-names></name><name name-style="western"><surname>van der</surname><given-names>Laan PA</given-names></name></person-group> (<year>1985</year>)<source> Catalogue of the Cicadoidea (Homoptera, Auchenorhyncha) 1956–1980. Series Entomologica 34. Dr. W. Junk Publishers, Dordrecht, xiv+414 pp.</source></mixed-citation></ref><ref id="B2"><mixed-citation xmlns:xlink="http://www.w3.org/1999/xlink" xlink:type="simple"><person-group><name name-style="western"><surname>Chou</surname><given-names>I</given-names></name><name name-style="western"><surname>Lei</surname><given-names>ZR</given-names></name><name name-style="western"><surname>Li</surname><given-names>L</given-names></name><name name-style="western"><surname>Lu</surname><given-names>XL</given-names></name><name name-style="western"><surname>Yao</surname><given-names>W</given-names></name></person-group> (<year>1997</year>)<source> The Cicadidae of China (Homoptera: Cicadoidea).</source><publisher-name>Tianze Eldoneio</publisher-name>, <publisher-loc>Hong Kong</publisher-loc>, <lpage>380</lpage> pp.</mixed-citation></ref><ref id="B12"><mixed-citation xmlns:xlink="http://www.w3.org/1999/xlink" xlink:type="simple"><person-group><name name-style="western"><surname>Lee</surname><given-names>YJ</given-names></name><name name-style="western"><surname>Hayashi</surname><given-names>M</given-names></name></person-group> (<year>2004</year>)<article-title> Taxonomic review of Cicadidae (Hemiptera, Auchenorrhyncha) from Taiwan, part 3. Dundubiini (two other genera of Cicadina), Moganiini, and Huechysini with a new genus and two new species.</article-title><source>Journal of Asia-Pacific Entomology </source><volume>7</volume>: <fpage>45</fpage>-<lpage>72</lpage>. doi: <ext-link ext-link-type="uri" xlink:href="http://dx.doi.org/10.1016/S1226-8615(08)60200-9" xlink:type="simple">10.1016/S1226-8615(08)60200-9</ext-link></mixed-citation></ref><ref id="B7"><mixed-citation xmlns:xlink="http://www.w3.org/1999/xlink" xlink:type="simple"><person-group><name name-style="western"><surname>Hayashi</surname><given-names>M</given-names></name><name name-style="western"><surname>Saisho</surname><given-names>Y</given-names></name></person-group> (<year>2011</year>)<source> The Cicadidae of Japan.</source><publisher-name>Seibundo-shinkosha</publisher-name>, <publisher-loc>Tokyo</publisher-loc>, <lpage>224</lpage> pp.</mixed-citation></ref></ref-list></tp:taxon-treatment>
