# Supplementary material for: On the cicada genus Nipponosemia Kato, with description of one new species from China (Hemiptera, Cicadidae)
Source: Zookeys. 2013 Apr 19;(293):19–39. doi: 10.3897/zookeys.293.4649 (PMC3677403; doi:10.3897/zookeys.293.4649)
Supplement: XML Treatment for Nipponosemia metulata [file zookeys.293.4649-treatment3.xml]

<!DOCTYPE tp:taxon-treatment
  PUBLIC "-//TaxonX//DTD Taxonomic Treatment Publishing DTD v0 20100105//EN" "tax-treatment-NSO.dtd">
<tp:taxon-treatment xmlns:tp="http://www.plazi.org/taxpub"><tp:treatment-meta><mixed-citation publication-type="journal"><person-group><name><surname>Yang</surname><given-names>Mingsheng</given-names></name><name><surname>Wei</surname><given-names>Cong</given-names></name></person-group><article-title>On the cicada genus 
                    <italic>Nipponosemia</italic> Kato, with description of one new species from China (Hemiptera, Cicadidae)</article-title><source>Zookeys</source><day>19</day><month>4</month><year>2013</year><volume>2013</volume><issue>293</issue><fpage>19</fpage><lpage>39</lpage><pub-id pub-id-type="doi">10.3897/zookeys.293.4649</pub-id></mixed-citation></tp:treatment-meta><tp:nomenclature><tp:taxon-name>
                            <tp:taxon-name-part taxon-name-part-type="genus">Nipponosemia</tp:taxon-name-part>
                            <tp:taxon-name-part taxon-name-part-type="species">metulata</tp:taxon-name-part>
                        <object-id xmlns:xlink="http://www.w3.org/1999/xlink" xlink:type="simple">http://species-id.net/wiki/Nipponosemia_metulata</object-id>
								</tp:taxon-name><tp:taxon-authority>Chou &amp; Lei, 1993</tp:taxon-authority><xref ref-type="fig" rid="F4">Figures 4</xref><xref ref-type="fig" rid="F6">6</xref><tp:nomenclature-citation-list><tp:nomenclature-citation><tp:taxon-name>Nipponosemia metulata</tp:taxon-name><comment> Chou &amp; Lei, 1993: 83; <xref ref-type="bibr" rid="B2">Chou et al. 1997</xref>: 125.</comment></tp:nomenclature-citation></tp:nomenclature-citation-list></tp:nomenclature><tp:treatment-sec sec-type="Material examined"><title>Material examined.</title><p>1♀ (NWAF), China: Guangxi Prov., Longzhou, 17-VI-1980, coll. Xi Fusheng; 1♂ (NWAF), China: Guangxi Prov., Longzhou, light strap, 21-V-1982, coll. unkuown; 1♂ (NWAF), China: Guangxi Prov., Ningming, light strap, 16-V-1984, coll. Zhi Tian.</p></tp:treatment-sec><tp:treatment-sec sec-type="Description"><title>Description.</title><p>Head (<xref ref-type="fig" rid="F4">Fig. 4A–D</xref>) mostly brownish yellow, with black markings on vertex and postclypeus in dorsal view; clypeus brownish yellow and depressed; ocellus reddish, eye dark castaneous, distance between lateral ocellus and corresponding eye as long as distance between lateral ocelli; gena and lorum brownish yellow, with tuft of golden hairs; rostrum yellowish with apical half brown, extending to apex of mid coxae.</p><p><!--PageBreak-->Pronotum (<xref ref-type="fig" rid="F4">Fig. 4C</xref>) with central longitudinal brownish yellow fascia well broadened at anterior part; symmetrically with two brown and black areas lateral to the central fasciae; pronotal collar mostly greenish yellow. Mesonotum (<xref ref-type="fig" rid="F4">Fig. 4C</xref>) mostly reddish yellow, centrally with pair of obconical black fasciae short and slightly curved outwardly, reaching to about 1/4 of mesonotum; pair of obconical black fasciae lateral to the short outwardly curved fasciae long and curved inwardly, with apices connecting with the black roundish spots enclosing scutal depressions; cruciform elevation mostly greenish yellow. Ventral surface of thorax mostly brownish yellow.</p><p><!--PageBreak-->Legs (<xref ref-type="fig" rid="F4">Fig. 4G</xref>) mostly yellow; tarsi and tibiae brown to dark brown and apices of pretarsal claws reddish brown; fore femur with primary spine long, digitate and slanted; secondary and subapical spines short, sharp and somewhat erect.</p><p><!--PageBreak-->Wings (<xref ref-type="fig" rid="F4">Fig. 4A–B</xref>) hyaline, veins generally in basal half yellowish green and dark brown apically; fore wing with continuous brown fascia along apical parts of apical cells 1–7 and associated outer margin of fore wing; hind wing with continuous brown fascia along apical parts of apical 1–4 and associated outer margin of hind wing.</p><p>Male abdomen (<xref ref-type="fig" rid="F4">Fig. 4A–B</xref>) mostly black except for reddish brown tergite 8; timbal cover (<xref ref-type="fig" rid="F4">Fig. 4F</xref>) dark brown; operculum (<xref ref-type="fig" rid="F4">Fig. 4E</xref>) mostly brownish yellow with apical 1/3 mostly greenish, extending slightly beyond posterior margin of abdominal sternite II, obliquely ellipsoidal, subapical portion enlarged toward body center, posterior margin rounded, medial margins not touching each other. Female abdomen mostly black dorsally and reddish brown ventrally, with golden hairs on each posterior margin of terga 2–8; operculum small, somewhat semicircular, with posterior margin truncated, extending not beyond posterior margin of abdominal sternite II, both opercula well separated from each other.</p><p>Male genitalia (<xref ref-type="fig" rid="F5">Fig. 5A–D</xref>). Pygofer oval in ventral view; dorsal beak well developed, protruding upwards in lateral view; distal shoulder very broadly rounded; upper lobe of pygofer produced posteriorly, triangular-shaped in lateral view. Uncus with beak-like process adjacent to anal tube in lateral view (as arrow indicated in <xref ref-type="fig" rid="F5">Fig. 5C</xref>). Clasper in ventral view with median clasper process long, with apex acute and curved laterally, falcate in shape; lateral clasper lobe roundly developed. Aedeagus in ventral view with broadened membranous sheet apically, which is remarkably developed ventrally and bears seven short to long processes: one long and two short processes at the upper margin curved upward, three at the lower margin curved downward, and one short process arising medially in ventral view. Posterior margin of sternite VII short and rounded.</p><p>Female pygofer (<xref ref-type="fig" rid="F6">Fig. 6A–B</xref>) with dorsal beak short and acute, slightly shorter than protruding part of ovipositor; posterior margin of sternite VII with median incision broad and deep, deep to about 4/5 the length of sternite VII.</p><p><!--PageBreak--><bold>Measurements (</bold>2♂♂, 1♀<bold>)</bold> (in mm). Body length: ♂ 20.0–20.5, ♀ 22.0; fore wing length: ♂ 22.0–23.0, ♀ 24.5; fore wing width: ♂ 8.0–8.5, ♀ 9.0; width of head including eyes: ♂ 7.0–7.5, ♀ 8.5; pronotum width (including pronotal collar): ♂ 7.0–7.5, ♀ 8.5; mesonotum width: ♂ 6.0–6.5, ♀ 7.5.</p><fig id="F4" position="float" orientation="portrait"><label>Figure 4.</label><caption><p><italic><tp:taxon-name>Nipponosemia metulata</tp:taxon-name></italic> Chou &amp; Lei, 1993, male. <bold>A</bold> habitus, dorsal view <bold>B</bold> habitus, ventral view <bold>C</bold> head and thorax, dorsal view <bold>D</bold> face <bold>E</bold> abdomen and posterior part of thorax, ventral view <bold>F</bold> timbal and timbal cover, dorsal view <bold>G</bold> left fore leg, showing the spines on fore femur.</p></caption><graphic xmlns:xlink="http://www.w3.org/1999/xlink" xlink:href="ZooKeys-293-019-g004.jpg" position="float" orientation="portrait" xlink:type="simple"/></fig><fig id="F5" position="float" orientation="portrait"><label>Figure 5.</label><caption><p><italic><tp:taxon-name>Nipponosemia metulata</tp:taxon-name></italic> Chou &amp; Lei, 1993, male. <bold>A, C</bold> male genitalia, left lateral view <bold>B, D</bold> male genitalia, ventral view.</p></caption><graphic xmlns:xlink="http://www.w3.org/1999/xlink" xlink:href="ZooKeys-293-019-g005.jpg" position="float" orientation="portrait" xlink:type="simple"/></fig><fig id="F6" position="float" orientation="portrait"><label>Figure 6.</label><caption><p><italic><tp:taxon-name>Nipponosemia metulata</tp:taxon-name></italic> Chou &amp; Lei, 1993, female. <bold>A</bold> female genitalia, left lateral view <bold>B </bold>female genitalia, ventral view.</p></caption><graphic xmlns:xlink="http://www.w3.org/1999/xlink" xlink:href="ZooKeys-293-019-g006.jpg" position="float" orientation="portrait" xlink:type="simple"/></fig></tp:treatment-sec><tp:treatment-sec sec-type="Biology"><title>Biology.</title><p>Unknown.</p></tp:treatment-sec><tp:treatment-sec sec-type="Distribution"><title>Distribution.</title><p>China (Guangxi).</p></tp:treatment-sec><tp:treatment-sec sec-type="Remarks"><title>Remarks.</title><p>This species is similar to <italic><tp:taxon-name>Nipponosemia terminalis</tp:taxon-name></italic>, but it can be distinguished from the latter by a smaller body size, the big markings on wings, the shape of clasper and aedeagus, and the shorter protruding part of ovipositor (<xref ref-type="bibr" rid="B3">Chou et al. 1993</xref>, <xref ref-type="bibr" rid="B2">1997</xref>).</p></tp:treatment-sec><ref-list><ref id="B2"><mixed-citation xmlns:xlink="http://www.w3.org/1999/xlink" xlink:type="simple"><person-group><name name-style="western"><surname>Chou</surname><given-names>I</given-names></name><name name-style="western"><surname>Lei</surname><given-names>ZR</given-names></name><name name-style="western"><surname>Li</surname><given-names>L</given-names></name><name name-style="western"><surname>Lu</surname><given-names>XL</given-names></name><name name-style="western"><surname>Yao</surname><given-names>W</given-names></name></person-group> (<year>1997</year>)<source> The Cicadidae of China (Homoptera: Cicadoidea).</source><publisher-name>Tianze Eldoneio</publisher-name>, <publisher-loc>Hong Kong</publisher-loc>, <lpage>380</lpage> pp.</mixed-citation></ref><ref id="B3"><mixed-citation xmlns:xlink="http://www.w3.org/1999/xlink" xlink:type="simple"><person-group><name name-style="western"><surname>Chou</surname><given-names>I</given-names></name><name name-style="western"><surname>Lei</surname><given-names>ZR</given-names></name><name name-style="western"><surname>Wang</surname><given-names>JJ</given-names></name></person-group> (<year>1993</year>)<article-title> A study on classification of the genus <italic>Nipponosemia</italic> Kato (Homoptera: Cicadoidea) from China.</article-title><source>Entomotaxonomia </source><volume>15</volume>: <fpage>82</fpage>-<lpage>86</lpage>.</mixed-citation></ref></ref-list></tp:taxon-treatment>
