# Supplementary material for: On the cicada genus Nipponosemia Kato, with description of one new species from China (Hemiptera, Cicadidae)
Source: Zookeys. 2013 Apr 19;(293):19–39. doi: 10.3897/zookeys.293.4649 (PMC3677403; doi:10.3897/zookeys.293.4649)
Supplement: XML Treatment for Nipponosemia guangxiensis [file zookeys.293.4649-treatment4.xml]

<!DOCTYPE tp:taxon-treatment
  PUBLIC "-//TaxonX//DTD Taxonomic Treatment Publishing DTD v0 20100105//EN" "tax-treatment-NSO.dtd">
<tp:taxon-treatment xmlns:tp="http://www.plazi.org/taxpub"><tp:treatment-meta><mixed-citation publication-type="journal"><person-group><name><surname>Yang</surname><given-names>Mingsheng</given-names></name><name><surname>Wei</surname><given-names>Cong</given-names></name></person-group><article-title>On the cicada genus 
                    <italic>Nipponosemia</italic> Kato, with description of one new species from China (Hemiptera, Cicadidae)</article-title><source>Zookeys</source><day>19</day><month>4</month><year>2013</year><volume>2013</volume><issue>293</issue><fpage>19</fpage><lpage>39</lpage><pub-id pub-id-type="doi">10.3897/zookeys.293.4649</pub-id></mixed-citation></tp:treatment-meta><tp:nomenclature><tp:taxon-name>
                            <tp:taxon-name-part taxon-name-part-type="genus">Nipponosemia</tp:taxon-name-part>
                            <tp:taxon-name-part taxon-name-part-type="species">guangxiensis</tp:taxon-name-part>
                        <object-id xmlns:xlink="http://www.w3.org/1999/xlink" xlink:type="simple">http://species-id.net/wiki/Nipponosemia_guangxiensis</object-id>
								</tp:taxon-name><tp:taxon-authority>Chou &amp; Wang, 1993</tp:taxon-authority><xref ref-type="fig" rid="F7">Figures 7</xref><xref ref-type="fig" rid="F9">9</xref><tp:nomenclature-citation-list><tp:nomenclature-citation><tp:taxon-name>Nipponosemia guangxiensis</tp:taxon-name><comment> Chou &amp; Wang, 1993: 84; <xref ref-type="bibr" rid="B2">Chou et al. 1997</xref>: 127; <xref ref-type="bibr" rid="B18">Pham and Yang 2009</xref>: 5.</comment></tp:nomenclature-citation></tp:nomenclature-citation-list></tp:nomenclature><tp:treatment-sec sec-type="Material examined"><title>Material examined.</title><p>1♂ (NWAF), China: Guangxi Prov., Ningming, 19-V-1984, coll. Wang Jijian; 1♀ (NWAF), China: Guangxi Prov., Longzhou, 17-V-1983, coll. Liu Sikong.</p></tp:treatment-sec><tp:treatment-sec sec-type="Description"><title>Description.</title><p>Head (<xref ref-type="fig" rid="F7">Fig. 7A–D</xref>) mostly reddish brown, symmetrically with small black stripes on vertex; clypeus reddish brown and depressed; ocellous reddish, eye castaneous, distance between lateral ocellus and corresponding eye as long as distance between lateral ocelli; gena and lorum mostly reddish brown, with tuft of golden hairs and lorum symmetrically with pair of black stipes; rostrum reddish with apical half dark brown, extending to apex of mid coxae.</p><p>Pronotum (<xref ref-type="fig" rid="F7">Fig. 7C</xref>) reddish brown, with paramedian and lateral fissures ochreous. Mesonotum (<xref ref-type="fig" rid="F7">Fig. 7C</xref>) mostly reddish brown, centrally with pair of short and slightly outwardly curved obconical black fasciae, reaching to about the 1/4 of mesonotum; pair of slender short black stripes and irregular markings lateral to the outwardly curved fasciae; cruciform elevation reddish brown. Ventral surface of thorax mostly reddish brown.</p><p>Legs (<xref ref-type="fig" rid="F7">Fig. 7G</xref>) mostly reddish brown; tarsi and pretarsal claws dark reddish brown; fore femur with primary spine long, digitate and prostrate; secondary spine short, sharp and erect; subapical spine short, sharp and almost prostrate.</p><p>Wings (<xref ref-type="fig" rid="F7">Fig. 7A–B</xref>) hyaline, veins generally in basal half reddish brown and brown apically; fore wing with continuous brown fascia along apical parts of apical cells 1–7 and associated outer margin; hind wing with two continuous brown fascia: one along apical parts of apical cells 1–5 and associated outer margin, the other along outer margin of vannal region.</p><p>Male abdomen (<xref ref-type="fig" rid="F7">Fig. 7A–B</xref>) mostly black dorsally and reddish brown ventrally, with central trapezoid reddish brown mark on tergite II; timbal cover (<xref ref-type="fig" rid="F7">Fig. 7F</xref>) reddish brown; operculum (<xref ref-type="fig" rid="F7">Fig. 7E</xref>) reddish brown, extending slightly beyond posterior margin of abdominal sternite II, widest at half-length, medial margin of operculum <!--PageBreak-->slightly convex, posterior margin rounded, lateral margin weakly sinuate and gradually curved inwardly, medial margins nearly touching each other. Female abdomen mostly black dorsally and yellowish brown ventrally, with golden hairs on each posterior margin of terga 2–8; operculum small, triangular, with posterior margin truncated, extending not beyond posterior margin of abdominal sternite II, both opercula well separated from each other.</p><p><!--PageBreak-->Male genitalia (<xref ref-type="fig" rid="F8">Fig. 8A–D</xref>). Pygofer oval in ventral view; dorsal beak protruding upwards in lateral view; distal shoulder broadly rounded; upper lobe remarkably developed, forming a very large triangular-shaped protrusion in lateral view. Uncus with apex of median lobe slightly developed ventrally, forming a small process in both lateral and ventral views. Clasper in ventral view with median clasper process very long, broaden basally, apex strongly curved laterally, hook-like in shape; lateral <!--PageBreak-->clasper lobe roundly developed. Aedeagus in ventral view with three long apical processes curved dorsad and other three small to large lobe-like processes curved ventrad; the shortest lobe-like process with three short spines apically in ventral view; the medial lobe-like process bifurcate subapically, with apices acute; the third lobe-like process large, with apex somewhat rounded. Posterior margin of sternite VII short and rounded.</p><p>Female pygofer (<xref ref-type="fig" rid="F9">Fig. 9A–B</xref>) with dorsal beak short and acute, shorter than protruding part of ovipositor; posterior margin of sternite VII with median incision large and broad, deep to about 4/5 the length of sternite VII.</p><p><bold>Measurements</bold> (1♂, 1♀) (in mm). Body length: ♂ 28.0, ♀ 26.0; fore wing length: ♂ 31.0, ♀ 31.0; fore wing width: ♂ 11.5, ♀ 11.0; width of head including eyes: ♂ 9.5, ♀ 9.0; pronotum width (including pronotal collar): ♂ 10.0, ♀ 11.0; mesonotum width: ♂ 9.0, ♀ 10.0.</p><fig id="F7" position="float" orientation="portrait"><label>Figure 7.</label><caption><p><italic><tp:taxon-name>Nipponosemia guangxiensis</tp:taxon-name></italic> Chou &amp; Wang, 1993, male. <bold>A</bold> habitus, dorsal view <bold>B</bold> habitus, ventral view <bold>C</bold> head and thorax, dorsal view <bold>D</bold> face <bold>E</bold> abdomen and posterior part of thorax, ventral view <bold>F </bold>timbal and timbal cover, dorsal view <bold>G</bold> left fore leg, showing the spines on fore femur.</p></caption><graphic xmlns:xlink="http://www.w3.org/1999/xlink" xlink:href="ZooKeys-293-019-g007.jpg" position="float" orientation="portrait" xlink:type="simple"/></fig><fig id="F8" position="float" orientation="portrait"><label>Figure 8.</label><caption><p><italic><tp:taxon-name>Nipponosemia guangxiensis</tp:taxon-name></italic> Chou &amp; Wang, 1993, male. <bold>A, C</bold> male genitalia, left lateral view <bold>B, D</bold> male genitalia, ventral view. un, uncus; lcl, lateral clasper lobe.</p></caption><graphic xmlns:xlink="http://www.w3.org/1999/xlink" xlink:href="ZooKeys-293-019-g008.jpg" position="float" orientation="portrait" xlink:type="simple"/></fig><fig id="F9" position="float" orientation="portrait"><label>Figure 9.</label><caption><p><italic><tp:taxon-name>Nipponosemia guangxiensis</tp:taxon-name></italic> Chou &amp; Wang, 1993, female. <bold>A</bold> female genitalia, left lateral view <bold>B</bold> female genitalia, ventral view.</p></caption><graphic xmlns:xlink="http://www.w3.org/1999/xlink" xlink:href="ZooKeys-293-019-g009.jpg" position="float" orientation="portrait" xlink:type="simple"/></fig></tp:treatment-sec><tp:treatment-sec sec-type="Biology"><title>Biology.</title><p>Unknown.</p></tp:treatment-sec><tp:treatment-sec sec-type="Distribution"><title>Distribution.</title><p>China (Guangxi), Vietnam.</p></tp:treatment-sec><tp:treatment-sec sec-type="Remarks"><title>Remarks.</title><p>This species is similar to <italic><tp:taxon-name>Nipponosemia terminalis</tp:taxon-name></italic> but can be distinguished from the latter by a larger body size, the wings with large brown markings, the pronotum without markings, and the mesonotum with only one pair of obconical marks, in addition to the differences in male genitalia (<xref ref-type="bibr" rid="B3">Chou et al. 1993</xref>, <xref ref-type="bibr" rid="B2">1997</xref>).</p></tp:treatment-sec><ref-list><ref id="B2"><mixed-citation xmlns:xlink="http://www.w3.org/1999/xlink" xlink:type="simple"><person-group><name name-style="western"><surname>Chou</surname><given-names>I</given-names></name><name name-style="western"><surname>Lei</surname><given-names>ZR</given-names></name><name name-style="western"><surname>Li</surname><given-names>L</given-names></name><name name-style="western"><surname>Lu</surname><given-names>XL</given-names></name><name name-style="western"><surname>Yao</surname><given-names>W</given-names></name></person-group> (<year>1997</year>)<source> The Cicadidae of China (Homoptera: Cicadoidea).</source><publisher-name>Tianze Eldoneio</publisher-name>, <publisher-loc>Hong Kong</publisher-loc>, <lpage>380</lpage> pp.</mixed-citation></ref><ref id="B18"><mixed-citation xmlns:xlink="http://www.w3.org/1999/xlink" xlink:type="simple"><person-group><name name-style="western"><surname>Pham</surname><given-names>HT</given-names></name><name name-style="western"><surname>Yang</surname><given-names>JT</given-names></name></person-group> (<year>2009</year>)<article-title> A contribution to the Cicadidae fauna of Vietnam (Hemiptera: Auchenorrhyncha), with one new species and twenty new records.</article-title><source>Zootaxa </source><volume>2249</volume>: <fpage>1</fpage>-<lpage>19</lpage>.</mixed-citation></ref><ref id="B3"><mixed-citation xmlns:xlink="http://www.w3.org/1999/xlink" xlink:type="simple"><person-group><name name-style="western"><surname>Chou</surname><given-names>I</given-names></name><name name-style="western"><surname>Lei</surname><given-names>ZR</given-names></name><name name-style="western"><surname>Wang</surname><given-names>JJ</given-names></name></person-group> (<year>1993</year>)<article-title> A study on classification of the genus <italic>Nipponosemia</italic> Kato (Homoptera: Cicadoidea) from China.</article-title><source>Entomotaxonomia </source><volume>15</volume>: <fpage>82</fpage>-<lpage>86</lpage>.</mixed-citation></ref></ref-list></tp:taxon-treatment>
