# Supplementary material for: On the cicada genus Nipponosemia Kato, with description of one new species from China (Hemiptera, Cicadidae)
Source: Zookeys. 2013 Apr 19;(293):19–39. doi: 10.3897/zookeys.293.4649 (PMC3677403; doi:10.3897/zookeys.293.4649)
Supplement: XML Treatment for Nipponosemia virescens [file zookeys.293.4649-treatment5.xml]

<!DOCTYPE tp:taxon-treatment
  PUBLIC "-//TaxonX//DTD Taxonomic Treatment Publishing DTD v0 20100105//EN" "tax-treatment-NSO.dtd">
<tp:taxon-treatment xmlns:tp="http://www.plazi.org/taxpub"><tp:treatment-meta><mixed-citation publication-type="journal"><person-group><name><surname>Yang</surname><given-names>Mingsheng</given-names></name><name><surname>Wei</surname><given-names>Cong</given-names></name></person-group><article-title>On the cicada genus 
                    <italic>Nipponosemia</italic> Kato, with description of one new species from China (Hemiptera, Cicadidae)</article-title><source>Zookeys</source><day>19</day><month>4</month><year>2013</year><volume>2013</volume><issue>293</issue><fpage>19</fpage><lpage>39</lpage><pub-id pub-id-type="doi">10.3897/zookeys.293.4649</pub-id></mixed-citation></tp:treatment-meta><tp:nomenclature><tp:taxon-name>
                            <tp:taxon-name-part taxon-name-part-type="genus">Nipponosemia</tp:taxon-name-part>
                            <tp:taxon-name-part taxon-name-part-type="species">virescens</tp:taxon-name-part>
                        <object-id xmlns:xlink="http://www.w3.org/1999/xlink" xlink:type="simple">http://species-id.net/wiki/Nipponosemia_virescens</object-id>
								</tp:taxon-name><tp:taxon-authority>Kato, 1926</tp:taxon-authority><tp:nomenclature-citation-list><tp:nomenclature-citation><tp:taxon-name>Nipponosemia virescens</tp:taxon-name><comment> Kato, 1926: 172; <xref ref-type="bibr" rid="B6">Hayashi 1979</xref>: 262; Duffels and van der Laan 1985: 164; <xref ref-type="bibr" rid="B2">Chou et al. 1997</xref>: 125; <xref ref-type="bibr" rid="B12">Lee and Hayashi 2004</xref>: 62.</comment></tp:nomenclature-citation></tp:nomenclature-citation-list></tp:nomenclature><tp:treatment-sec sec-type="Material examined"><title>Material examined.</title><p>No specimen available.</p></tp:treatment-sec><tp:treatment-sec sec-type="Biology"><title>Biology.</title><p>This species is found in lowlands. Adults appear from April to July and both sexes are attracted to electric light at night (<xref ref-type="bibr" rid="B12">Lee and Hayashi 2004</xref>).</p></tp:treatment-sec><tp:treatment-sec sec-type="Distribution"><title>Distribution.</title><p>China (Taiwan).</p></tp:treatment-sec><tp:treatment-sec sec-type="Remarks"><title>Remarks.</title><p><xref ref-type="bibr" rid="B2">Chou et al. (1997)</xref> incorrectly recorded this species from Japan. Considering the morphological similarity between this species and <italic><tp:taxon-name>Nipponosemia terminalis</tp:taxon-name></italic>,<xref ref-type="bibr" rid="B12">Lee and Hayashi (2004)</xref> suggested that they may represent one species and <italic><tp:taxon-name>Nipponosemia virescens</tp:taxon-name></italic> should be a kind of geographical variation within <italic><tp:taxon-name>Nipponosemia terminalis</tp:taxon-name></italic>, and the identity of this species needs to be confirmed when material becomes available. We included this species in the key in this paper according to the photograph provided by <xref ref-type="bibr" rid="B12">Lee and Hayashi (2004)</xref>.</p></tp:treatment-sec><ref-list><ref id="B6"><mixed-citation xmlns:xlink="http://www.w3.org/1999/xlink" xlink:type="simple"><person-group><name name-style="western"><surname>Hayashi</surname><given-names>M</given-names></name></person-group> (<year>1979</year>)<article-title> A list of Taiwanese Cicadidae collected by Prof. K. Kojima and Mr. S. Nakamura (Homoptera).</article-title><source>Rostria </source><volume>30</volume>: <fpage>259</fpage>-<lpage>262</lpage>.</mixed-citation></ref><ref id="B2"><mixed-citation xmlns:xlink="http://www.w3.org/1999/xlink" xlink:type="simple"><person-group><name name-style="western"><surname>Chou</surname><given-names>I</given-names></name><name name-style="western"><surname>Lei</surname><given-names>ZR</given-names></name><name name-style="western"><surname>Li</surname><given-names>L</given-names></name><name name-style="western"><surname>Lu</surname><given-names>XL</given-names></name><name name-style="western"><surname>Yao</surname><given-names>W</given-names></name></person-group> (<year>1997</year>)<source> The Cicadidae of China (Homoptera: Cicadoidea).</source><publisher-name>Tianze Eldoneio</publisher-name>, <publisher-loc>Hong Kong</publisher-loc>, <lpage>380</lpage> pp.</mixed-citation></ref><ref id="B12"><mixed-citation xmlns:xlink="http://www.w3.org/1999/xlink" xlink:type="simple"><person-group><name name-style="western"><surname>Lee</surname><given-names>YJ</given-names></name><name name-style="western"><surname>Hayashi</surname><given-names>M</given-names></name></person-group> (<year>2004</year>)<article-title> Taxonomic review of Cicadidae (Hemiptera, Auchenorrhyncha) from Taiwan, part 3. Dundubiini (two other genera of Cicadina), Moganiini, and Huechysini with a new genus and two new species.</article-title><source>Journal of Asia-Pacific Entomology </source><volume>7</volume>: <fpage>45</fpage>-<lpage>72</lpage>. doi: <ext-link ext-link-type="uri" xlink:href="http://dx.doi.org/10.1016/S1226-8615(08)60200-9" xlink:type="simple">10.1016/S1226-8615(08)60200-9</ext-link></mixed-citation></ref></ref-list></tp:taxon-treatment>
