# Supplementary material for: On the cicada genus Nipponosemia Kato, with description of one new species from China (Hemiptera, Cicadidae)
Source: Zookeys. 2013 Apr 19;(293):19–39. doi: 10.3897/zookeys.293.4649 (PMC3677403; doi:10.3897/zookeys.293.4649)
Supplement: XML Treatment for Nipponosemia longidactyla [file zookeys.293.4649-treatment6.xml]

<!DOCTYPE tp:taxon-treatment
  PUBLIC "-//TaxonX//DTD Taxonomic Treatment Publishing DTD v0 20100105//EN" "tax-treatment-NSO.dtd">
<tp:taxon-treatment xmlns:tp="http://www.plazi.org/taxpub"><tp:treatment-meta><mixed-citation publication-type="journal"><person-group><name><surname>Yang</surname><given-names>Mingsheng</given-names></name><name><surname>Wei</surname><given-names>Cong</given-names></name></person-group><article-title>On the cicada genus 
                    <italic>Nipponosemia</italic> Kato, with description of one new species from China (Hemiptera, Cicadidae)</article-title><source>Zookeys</source><day>19</day><month>4</month><year>2013</year><volume>2013</volume><issue>293</issue><fpage>19</fpage><lpage>39</lpage><pub-id pub-id-type="doi">10.3897/zookeys.293.4649</pub-id></mixed-citation></tp:treatment-meta><tp:nomenclature><tp:taxon-name>
                            <tp:taxon-name-part taxon-name-part-type="genus">Nipponosemia</tp:taxon-name-part>
                            <tp:taxon-name-part taxon-name-part-type="species">longidactyla</tp:taxon-name-part>
                        <object-id xmlns:xlink="http://www.w3.org/1999/xlink" xlink:type="simple">urn:lsid:zoobank.org:act:E7A095F0-914F-4F56-A6EA-FDBB2E4155EE</object-id>
								<object-id xmlns:xlink="http://www.w3.org/1999/xlink" xlink:type="simple">http://species-id.net/wiki/Nipponosemia_longidactyla</object-id>
								</tp:taxon-name><tp:taxon-status xmlns:xlink="http://www.w3.org/1999/xlink" xlink:type="simple">sp. n.</tp:taxon-status><xref ref-type="fig" rid="F10">Figures 10</xref><xref ref-type="fig" rid="F12">12</xref></tp:nomenclature><tp:treatment-sec sec-type="Material examined"><title>Material examined.</title><p><bold>Type material. Holotype:</bold> ♂ (NWAF), <bold>China</bold>: Hainan Prov., Jianfengling Nature Reserve, 1-VI-1982, coll. Liu Yuanfu. <bold>Paratypes:</bold> 1♂ (NWAF), <bold>China</bold>: Hainan Prov., Limushan Nature Reserve, light trap, 26-V-1984, coll. Gu Maobin; 1♀ (NWAF), <bold>China</bold>: Hainan Prov., Jianfengling Nature Reserve, 980 m, light trap, 5-V-2008, coll. Fu Qiang. <bold>Additional material.</bold> 1♂ (NWAF), <bold>China</bold>: Hainan Prov., Jianfengling Nature Reserve, 960 m, light trap, 29-V-2011, coll. Yang Mingsheng.</p></tp:treatment-sec><tp:treatment-sec sec-type="Diagnosis"><title>Diagnosis.</title><p>This new species can be easily distinguished from other species of <italic><tp:taxon-name>Nipponosemia</tp:taxon-name></italic> by the following features: upper lobe of pygofer very long and arched, protruding inward; median lobe of uncus weak, with apex slightly produced, forming a small process curved upwards in ventral view; median clasper process well developed and twisted subbasally, forming a large process curved laterally; lateral clasper lobe roundly developed inwards and partially overlapped by the large subapical process of the median clasper process. In addition, we include one male specimen from Jianfengling Nature Reserve as additional material for this species based on its external morphology and the morphology of genitalia except for the aedeagus, as the aedeagus was broken, and its identity needs to be investigated further when more specimens become available.</p></tp:treatment-sec><tp:treatment-sec sec-type="Description"><title>Description.</title><p>Head (<xref ref-type="fig" rid="F10">Fig. 10A–B</xref>) mostly pale yellow, with reddish markings on vertex; clypeus yellow and depressed; ocellus orange, eye castaneous, distance between lateral ocellus and corresponding eye about as long as distance between lateral ocelli; face and gena yellow; rostrum yellowish with apical half light brown, extending to apex of mid coxae.</p><p>Pronotum (<xref ref-type="fig" rid="F10">Fig. 10C</xref>) with central longitudinal yellowish fascia well broadened at both anterior and posterior parts; symmetrically with two large reddish brown to dark brown patches with border black; pronotal collar mostly reddish with lateral part pale yellow. Mesonotum (<xref ref-type="fig" rid="F10">Fig. 10C</xref>) mostly yellowish, symmetrically tinged with red to reddish brown laterally in male but with blackish fasciae in female; cruciform elevation yellowish. Ventral surface of thorax mostly yellow, without distinct markings.</p><p><!--PageBreak-->Legs (<xref ref-type="fig" rid="F10">Fig. 10G</xref>) yellow except for reddish brown pretarsal claws; fore femur with primary spine long, digitate and slanted; secondary spine short, sharp and erect; subapical spine short, sharp and slanted.</p><p><!--PageBreak-->Wings (<xref ref-type="fig" rid="F10">Fig. 10A–B</xref>) hyaline, without any markings; veins in basal half reddish and yellowish apically.</p><p>Male abdomen (<xref ref-type="fig" rid="F10">Fig. 10A–B</xref>) obconical, mostly dark red, with discontinuous central longitudinal yellowish fascia in dorsal view; timbal cover (<xref ref-type="fig" rid="F10">Fig. 10F</xref>) ochreous; operculum (<xref ref-type="fig" rid="F10">Fig. 10E</xref>) pale yellowish, obliquely ellipsoidal, subapical portion enlarged toward body center, extending slightly beyond posterior margin of abdominal sternite II, medial margins almost touching (holotype) or even touching (male paratype) each other. Female abdomen mostly black dorsally and yellowish brown ventrally, with discontinuous central longitudinal yellowish fascia in dorsal view, with reddish brown band on each posterior margin of terga 2–7; operculum small, semicircular, extending slightly beyond posterior margin of abdominal sternite II, both opercula well separated from each other.</p><p>Male genitalia (<xref ref-type="fig" rid="F11">Fig. 11A–D</xref>). Pygofer oval in ventral view; dorsal beak long with obtuse tip; distal shoulder broadly convex in lateral view; upper lobe of pygofer remarkably long, digitate, curved inwardly. Uncus undeveloped in lateral view; apex of median lobe slightly produced, forming a small process curved upwards in ventral view. Clasper in ventral view with median clasper process well developed and twisted subbasally, forming a large process curved laterally; apex of median clasper process curved laterally and acute apically; lateral clasper lobe roundly developed inwards, partially overlapped by the large subapical process of median clasper process. Aedeagus with seven short to long processes apically and subapically, which are all pointed upward in ventral view but arranged into two groups in lateral view (three located ventrally and four dorsally). Posterior margin of sternite VII rounded.</p><p>Female pygofer (<xref ref-type="fig" rid="F12">Fig. 12A–B</xref>) with dorsal beak short and acute; ovipositor short, not extending beyond the end of abdomen; posterior margin of sternite VII with median incision very broad and relatively shallow, deep to about 1/2 the length of sternite VII.</p><p><bold>Measurement</bold> (2♂♂, 1♀) (in mm). Length of body: ♂20.0–21.0, ♀ 21.0; length of fore wing: ♂21.0, ♀ 25.5; width of fore wing: ♂7.0, ♀ 8.0; width of head including eyes: ♂6.0, ♀ 6.5; width of pronotum (including pronotal collar):♂ 7.0, ♀ 7.5; width of mesonotum:♂ 6.5, ♀ 7.0.</p><fig id="F10" position="float" orientation="portrait"><label>Figure 10.</label><caption><p><italic><tp:taxon-name>Nipponosemia longidactyla</tp:taxon-name></italic> sp. n.,male. <bold>A</bold> habitus (holotype), dorsal view <bold>B</bold> habitus (holotype), ventral view <bold>C</bold> head and thorax (paratype), dorsal view <bold>D</bold> face (paratype) <bold>E</bold> abdomen and posterior part of thorax (paratype), ventral view <bold>F</bold> timbal and timbal cover (paratype), dorsal view <bold>G</bold> left fore leg (paratype), showing the spines on fore femur.</p></caption><graphic xmlns:xlink="http://www.w3.org/1999/xlink" xlink:href="ZooKeys-293-019-g010.jpg" position="float" orientation="portrait" xlink:type="simple"/></fig><fig id="F11" position="float" orientation="portrait"><label>Figure 11.</label><caption><p><italic><tp:taxon-name>Nipponosemia longidactyla</tp:taxon-name></italic> sp. n., male (holotype). <bold>A, C</bold> male genitalia, left lateral view <bold>B, D</bold> male genitalia, ventral view</p></caption><graphic xmlns:xlink="http://www.w3.org/1999/xlink" xlink:href="ZooKeys-293-019-g011.jpg" position="float" orientation="portrait" xlink:type="simple"/></fig><fig id="F12" position="float" orientation="portrait"><label>Figure 12.</label><caption><p><italic><tp:taxon-name>Nipponosemia longidactyla</tp:taxon-name></italic> sp. n., female (paratype). <bold>A</bold> female genitalia, left lateral view <bold>B </bold>female genitalia, ventral view.</p></caption><graphic xmlns:xlink="http://www.w3.org/1999/xlink" xlink:href="ZooKeys-293-019-g012.jpg" position="float" orientation="portrait" xlink:type="simple"/></fig></tp:treatment-sec><tp:treatment-sec sec-type="Biology"><title>Biology.</title><p>All the examined materials including the additional material were collected from the same tropical rainforest.</p></tp:treatment-sec><tp:treatment-sec sec-type="Distribution"><title>Distribution.</title><p>China (Hainan).</p></tp:treatment-sec><tp:treatment-sec sec-type="Etymology"><title>Etymology.</title><p>The specific name is derived from Latin prefix “<italic>longi-</italic>”and “<italic>dactyla</italic>” which refer to the long upper lobe of pygofer.</p></tp:treatment-sec></tp:taxon-treatment>
